# Supplementary material for: phenosim - A software to simulate phenotypes for testing in genome-wide association studies
Source: BMC Bioinformatics. 2011 Jun 29;12:265. doi: 10.1186/1471-2105-12-265 (PMC3150295; doi:10.1186/1471-2105-12-265)
Supplement: Additional file 1 — phenosim v0.15. The archive includes the current version of phenosim as well as a documentation of its usage. For updated versions, please visit the authors' website http://evoplant.uni-hohenheim.de. [file 1471-2105-12-265-S1.ZIP › parser.py]

import re

def _add_lists(x,y):
	#use numpy instead?
	target=[]
	assert len(x)==len(y)
	
	for i in xrange(len(x)):
		target.append(x[i]+y[i])
		
	return target
		
def make_diploids(genotypes):

	dipl_genotypes=[]
	for i in xrange(0,len(genotypes),2):
		if i+1>=len(genotypes):
			continue
		x=map(int,genotypes[i])
		y=map(int,genotypes[i+1])
		
		z=_add_lists(x,y)
		dipl_genotypes.append(map(str,z))
		
	
	genotypes=dipl_genotypes
	return genotypes

def parse_ms(fname,diploid=0):
	f=open(fname)
	s=f.read()
	f.close()

	positions_all=[]
	genotypes_all=[]
	raw_all=[]

	simulations=s.split('//')[1:]

	for sim in simulations:
		simlines=sim.split('\n')
		genotypes,positions,raw=parse_ms_simwise(simlines,diploid)
		positions_all.append(positions)
		genotypes_all.append(genotypes)
		raw_all.append(raw)

	return genotypes_all,positions_all,raw_all


def parse_ms_simwise(lines,diploid=0):

	positions=[]
	genotypes=[]

	sim_count=0

	for l in lines:
		if len(l)==0:
			continue
		if l[:3]=='pos':
			s=re.sub('positions: ','',l.rstrip())
			positions=map(float,s.split(' '))

		if l[0] in ['0','1']:
			genotypes.append(list(l.rstrip()))
		
	raw_genotypes=genotypes
			
	if diploid:
		genotypes=make_diploids(genotypes)
		

	return genotypes,positions,raw_genotypes

def parse_genome(fname,diploid=0):
	f=open(fname)
	s=f.read()
	f.close()

	positions_all=[]
	genotypes_all=[]
	raw_all=[]

	simulations=s.split('GENOME')[1:]

	for sim in simulations:
		simlines=sim.split('\n')
		genotypes,positions,raw=parse_genome_simwise(simlines,diploid)
		positions_all.append(positions)
		genotypes_all.append(genotypes)
		raw_all.append(raw)

	return genotypes_all,positions_all,raw_all
	

def parse_genome_simwise(lines,diploid=0):

	positions=[]
	genotypes=[]

	sim_count=0
	pos_next=0

	for i in xrange(len(lines)):
		l=lines[i]
		if len(l)==0:
			continue
		if l[:3]=='SNP':
			pos_next=1
		elif pos_next:
			s=l.rstrip()
			positions=map(float,s.split(' '))
			pos_next=0

		if l[:3]=='POP':
			s=re.sub('POP.*: ','',l.rstrip())
			genotypes.append(list(s))


	for i in xrange(len(positions)):
		positions[i]=float(positions[i])
	
	raw_genotypes=genotypes
		
	if diploid:
		genotypes=make_diploids(genotypes)


	return genotypes,positions,raw_genotypes
