# Supplementary material for: phenosim - A software to simulate phenotypes for testing in genome-wide association studies
Source: BMC Bioinformatics. 2011 Jun 29;12:265. doi: 10.1186/1471-2105-12-265 (PMC3150295; doi:10.1186/1471-2105-12-265)
Supplement: Additional file 1 — phenosim v0.15. The archive includes the current version of phenosim as well as a documentation of its usage. For updated versions, please visit the authors' website http://evoplant.uni-hohenheim.de. [file 1471-2105-12-265-S1.ZIP › domdom_penetrance.txt]

0.1	0.1	0.1
0.1	0.5	0.5
0.1	0.5	0.5
